# Supplementary material for: Development of an HPLC-PDA Method for the Determination of Capsanthin, Zeaxanthin, Lutein, β-Cryptoxanthin and β-Carotene Simultaneously in Chili Peppers and Products
Source: Molecules. 2023 Mar 3;28(5):2362. doi: 10.3390/molecules28052362 (PMC10005789; doi:10.3390/molecules28052362)
Supplement: Supplementary file 1 [file molecules-28-02362-s001.zip]

Archive with 1 entries (1 files):
- molecules-2233785-supplementary.pdf
